# Supplementary material for: Characterization and In Vitro Biocompatibility of Two New Bioglasses for Application in Dental Medicine—A Preliminary Study
Source: Materials (Basel). 2022 Dec 18;15(24):9060. doi: 10.3390/ma15249060 (PMC9782195; doi:10.3390/ma15249060)
Supplement: Supplementary file 1 [file materials-15-09060-s001.zip]

Archive with 1 entries (1 files):
- materials-2027281-supplementary.pdf
